# Supplementary material for: Aspergillus Enhances Eosinophil and Neutrophil Extracellular DNA Trap Formation in Chronic Rhinosinusitis
Source: Int J Mol Sci. 2023 Dec 8;24(24):17264. doi: 10.3390/ijms242417264 (PMC10744233; doi:10.3390/ijms242417264)
Supplement: Supplementary file 1 [file ijms-24-17264-s001.zip]

Archive with 1 entries (1 files):
- ijms-2706063-supplementary.pdf
